# Supplementary material for: A New β-Galactosidase from Pseudomonas tritici SWRI145 for Efficient Bioproduction of Galactooligosaccharides
Source: Foods. 2025 Sep 6;14(17):3125. doi: 10.3390/foods14173125 (PMC12428694; doi:10.3390/foods14173125)
Supplement: Supplementary file 1 [file foods-14-03125-s001.zip]

Archive with 1 entries (1 files):
- foods-3789171-supplementary.pdf
